# Supplementary material for: Risk of Absence of Measles Antibody in Healthcare Personnel and Efficacy of Booster Vaccination
Source: Vaccines (Basel). 2021 May 12;9(5):501. doi: 10.3390/vaccines9050501 (PMC8151488; doi:10.3390/vaccines9050501)
Supplement: Supplementary file 1 [file vaccines-09-00501-s001.zip]

Archive with 1 entries (1 files):
- vaccines-1196289-supplementary.pdf
